# Supplementary material for: Catalyst-controlled regiodivergent ring-opening C(sp3)–Si bond-forming reactions of 2-arylaziridines with silylborane enabled by synergistic palladium/copper dual catalysis
Source: Chem Sci. 2019 Jul 31;10(37):8642–7. doi: 10.1039/c9sc02507c (PMC6844297; doi:10.1039/c9sc02507c)
Supplement: Supplementary file 2 [file SC-010-C9SC02507C-s002.cif]

# Electronic Supplementary Material (ESI) for Chemical Science.
# This journal is © The Royal Society of Chemistry 2019

####################################################################### 
# 
# This file contains crystal structure data downloaded from the 
# Cambridge Structural Database (CSD) hosted by the Cambridge 
# Crystallographic Data Centre (CCDC).
# 
# Full information about CCDC data access policies and citation 
# guidelines are available at http://www.ccdc.cam.ac.uk/access/V1 
# 
# Audit and citation data items may have been added by the CCDC. 
# Please retain this information to preserve the provenance of 
# this file and to allow appropriate attribution of the data. 
# 
#######################################################################

data_global
_database_code_depnum_ccdc_archive 'CCDC 1911669'
loop_
_audit_author_name
_audit_author_address
'Youhei Takeda'
;Osaka University
Japan
;
_audit_update_record             
;
2019-04-23 deposited with the CCDC.	2019-08-09 downloaded from the CCDC.
;
_audit_creation_date             2018-09-12
_audit_creation_method           'by CrystalStructure 4.2.5'

#==============================================================================

#==============================================================================
# CHEMICAL DATA

_chemical_formula_sum            'C23 H27 N O2 S Si'
_chemical_formula_moiety         'C23 H27 N O2 S Si'
_chemical_formula_weight         409.62
_chemical_melting_point          373.8
_chemical_absolute_configuration 'CHOOSE rm ad rmad syn or unk'

#==============================================================================
# CRYSTAL DATA
_space_group_crystal_system      monoclinic
_space_group_name_H-M_alt        'P 1 21 1'
_space_group_name_Hall           'P 2yb'
_space_group_IT_number           4
loop_
_space_group_symop_id
_space_group_symop_operation_xyz
1 +X,+Y,+Z
2 -X,1/2+Y,-Z
#------------------------------------------------------------------------------
_cell_length_a                   9.63219(11)
_cell_length_b                   9.47828(9)
_cell_length_c                   12.72130(14)
_cell_angle_alpha                90.0000
_cell_angle_beta                 106.2700(12)
_cell_angle_gamma                90.0000
_cell_volume                     1114.90(2)
_cell_formula_units_Z            2
_cell_measurement_reflns_used    10912
_cell_measurement_theta_min      4.79
_cell_measurement_theta_max      74.19
_cell_measurement_temperature    93
#------------------------------------------------------------------------------
_exptl_crystal_description       needle
_exptl_crystal_colour            colorless
_exptl_crystal_size_max          0.300
_exptl_crystal_size_mid          0.050
_exptl_crystal_size_min          0.050
_exptl_crystal_density_diffrn    1.220
_exptl_crystal_density_meas      ?
_exptl_crystal_density_method    'not measured'
_exptl_crystal_F_000             436.00
_exptl_absorpt_coefficient_mu    1.939
_exptl_absorpt_correction_type   multi-scan
_exptl_absorpt_process_details   
;
CrysAlisPro 1.171.39.20a (Rigaku Oxford Diffraction, 2015)
Empirical absorption correction using spherical harmonics,
 implemented in SCALE3 ABSPACK scaling algorithm.
;
_exptl_absorpt_correction_T_min  0.469
_exptl_absorpt_correction_T_max  0.908

#==============================================================================
# EXPERIMENTAL DATA

_diffrn_ambient_temperature      93
_diffrn_radiation_type           'Cu K\a'
_diffrn_radiation_wavelength     1.54187
_diffrn_measurement_device_type  'Rigaku XtaLAB P200'
_diffrn_measurement_method       \w
_diffrn_detector_area_resol_mean 5.811
_diffrn_reflns_number            12316
_diffrn_reflns_av_R_equivalents  0.0352
_diffrn_reflns_theta_max         74.398
_diffrn_reflns_theta_min         3.619
_diffrn_reflns_theta_full        67.687
_diffrn_measured_fraction_theta_max 0.986
_diffrn_measured_fraction_theta_full 1.000
_diffrn_reflns_Laue_measured_fraction_max 0.986
_diffrn_reflns_Laue_measured_fraction_full 1.000
_diffrn_reflns_point_group_measured_fraction_max 0.966
_diffrn_reflns_point_group_measured_fraction_full 0.997
_diffrn_reflns_limit_h_min       -12
_diffrn_reflns_limit_h_max       11
_diffrn_reflns_limit_k_min       -11
_diffrn_reflns_limit_k_max       11
_diffrn_reflns_limit_l_min       -14
_diffrn_reflns_limit_l_max       15
_diffrn_standards_number         0
_diffrn_standards_interval_count .
_diffrn_standards_decay_%        ?
_reflns_number_total             4387
_reflns_number_gt                4325
_reflns_threshold_expression     F^2^>2.0\s(F^2^)
_reflns_Friedel_coverage         0.843
_reflns_Friedel_fraction_max     0.943
_reflns_Friedel_fraction_full    0.993

#==============================================================================
# REFINEMENT DATA

_refine_special_details          
;
    Refinement was performed using all reflections. The weighted 
    R-factor (wR) and goodness of fit (S) are based on F^2^.
    R-factor (gt) are based on F. The threshold expression of
    F^2^ > 2.0 sigma(F^2^) is used only for calculating R-factor (gt).
;
_refine_ls_structure_factor_coef Fsqd
_refine_ls_R_factor_all          0.0355
_refine_ls_R_factor_gt           0.0352
_refine_ls_wR_factor_ref         0.0950
_refine_ls_wR_factor_gt          0.0948
_refine_ls_number_restraints     1
_refine_ls_hydrogen_treatment    mixed
_refine_ls_number_reflns         4387
_refine_ls_number_parameters     260
_refine_ls_goodness_of_fit_ref   1.077
_refine_ls_weighting_scheme      calc
_refine_ls_weighting_details     
'w = 1/[\s^2^(Fo^2^)+(0.0617P)^2^+0.1773P] where P=(Fo^2^+2Fc^2^)/3'
_atom_sites_solution_hydrogens   geom
_atom_sites_solution_primary     direct
_atom_sites_solution_secondary   difmap
_refine_ls_shift/su_max          0.001
_refine_diff_density_max         0.26
_refine_diff_density_min         -0.43
_refine_ls_extinction_method     none
_refine_ls_extinction_coef       ?
_refine_ls_abs_structure_details 
;
 Flack x determined using 1943 quotients [(I+)-(I-)]/[(I+)+(I-)]
 (Parsons, Flack and Wagner, Acta Cryst. B69 (2013) 249-259).
;
_refine_ls_abs_structure_Flack   0.000(11)

loop_
_atom_type_symbol
_atom_type_description
_atom_type_scat_dispersion_real
_atom_type_scat_dispersion_imag
_atom_type_scat_source
C C 0.0181 0.0091
;
International Tables for Crystallography
(Vol. C, Tables 4.2.6.8 and 6.1.1.4)
;
H H 0.0000 0.0000
;
International Tables for Crystallography
(Vol. C, Table 6.1.1.4)
;
N N 0.0311 0.0180
;
International Tables for Crystallography
(Vol. C, Tables 4.2.6.8 and 6.1.1.4)
;
O O 0.0492 0.0322
;
International Tables for Crystallography
(Vol. C, Tables 4.2.6.8 and 6.1.1.4)
;
S S 0.3331 0.5567
;
International Tables for Crystallography
(Vol. C, Tables 4.2.6.8 and 6.1.1.4)
;
Si Si 0.2541 0.3302
;
International Tables for Crystallography
(Vol. C, Tables 4.2.6.8 and 6.1.1.4)
;

#==============================================================================
# ATOMIC COORDINATES AND THERMAL PARAMETERS

loop_
_atom_site_label
_atom_site_type_symbol
_atom_site_fract_x
_atom_site_fract_y
_atom_site_fract_z
_atom_site_U_iso_or_equiv
_atom_site_adp_type
_atom_site_occupancy
_atom_site_site_symmetry_order
_atom_site_calc_flag
_atom_site_refinement_flags_posn
_atom_site_refinement_flags_adp
_atom_site_refinement_flags_occupancy
_atom_site_disorder_assembly
_atom_site_disorder_group
S1 S -0.04336(6) 0.51279(5) 0.42475(5) 0.01992(16) Uani 1 1 d . . . . .
Si1 Si 0.40507(8) 0.56721(8) 0.79467(5) 0.02403(18) Uani 1 1 d . . . . .
O1 O -0.1527(2) 0.4114(2) 0.37608(17) 0.0289(4) Uani 1 1 d . . . . .
O2 O -0.0848(2) 0.65563(18) 0.43989(16) 0.0246(4) Uani 1 1 d . . . . .
N1 N 0.0403(3) 0.4533(2) 0.54506(18) 0.0216(4) Uani 1 1 d . . . . .
C1 C 0.5079(3) 0.6313(3) 0.6985(2) 0.0247(5) Uani 1 1 d . . . . .
C2 C 0.6257(3) 0.5557(3) 0.6835(2) 0.0282(6) Uani 1 1 d . . . . .
H2 H 0.658701 0.474270 0.726787 0.034 Uiso 1 1 calc R U . . .
C3 C 0.6955(3) 0.5972(3) 0.6064(2) 0.0308(6) Uani 1 1 d . . . . .
H3 H 0.775036 0.544195 0.597231 0.037 Uiso 1 1 calc R U . . .
C4 C 0.6487(3) 0.7159(3) 0.5431(2) 0.0319(6) Uani 1 1 d . . . . .
H4 H 0.695500 0.743705 0.489869 0.038 Uiso 1 1 calc R U . . .
C5 C 0.5341(3) 0.7941(4) 0.5571(2) 0.0334(7) Uani 1 1 d . . . . .
H5 H 0.502678 0.876193 0.514219 0.040 Uiso 1 1 calc R U . . .
C6 C 0.4648(3) 0.7516(3) 0.6347(2) 0.0292(6) Uani 1 1 d . . . . .
H6 H 0.386309 0.805982 0.644167 0.035 Uiso 1 1 calc R U . . .
C7 C 0.5246(4) 0.4559(4) 0.9041(3) 0.0402(7) Uani 1 1 d . . . . .
H7A H 0.568030 0.381084 0.870549 0.048 Uiso 1 1 calc R U . . .
H7B H 0.467308 0.413487 0.948596 0.048 Uiso 1 1 calc R U . . .
H7C H 0.601179 0.514548 0.950771 0.048 Uiso 1 1 calc R U . . .
C8 C 0.3322(3) 0.7187(3) 0.8563(2) 0.0303(6) Uani 1 1 d . . . . .
H8A H 0.273726 0.778896 0.797863 0.036 Uiso 1 1 calc R U . . .
H8B H 0.412651 0.773793 0.902265 0.036 Uiso 1 1 calc R U . . .
H8C H 0.272046 0.683185 0.901134 0.036 Uiso 1 1 calc R U . . .
C9 C 0.2469(3) 0.4534(3) 0.7128(2) 0.0234(5) Uani 1 1 d . . . . .
H9 H 0.289836 0.370750 0.684354 0.028 Uiso 1 1 calc R U . . .
C10 C 0.1604(3) 0.3954(3) 0.7854(2) 0.0253(6) Uani 1 1 d . . . . .
C11 C 0.1909(4) 0.2612(3) 0.8313(3) 0.0345(7) Uani 1 1 d . . . . .
H11 H 0.264513 0.206157 0.814735 0.041 Uiso 1 1 calc R U . . .
C12 C 0.1157(4) 0.2065(4) 0.9006(3) 0.0473(9) Uani 1 1 d . . . . .
H12 H 0.138154 0.114813 0.930767 0.057 Uiso 1 1 calc R U . . .
C13 C 0.0086(4) 0.2848(5) 0.9259(3) 0.0515(10) Uani 1 1 d . . . . .
H13 H -0.042744 0.247629 0.973504 0.062 Uiso 1 1 calc R U . . .
C14 C -0.0231(4) 0.4182(5) 0.8811(3) 0.0466(9) Uani 1 1 d . . . . .
H14 H -0.096502 0.472911 0.898271 0.056 Uiso 1 1 calc R U . . .
C15 C 0.0512(3) 0.4725(3) 0.8114(2) 0.0328(7) Uani 1 1 d . . . . .
H15 H 0.027337 0.563755 0.780735 0.039 Uiso 1 1 calc R U . . .
C16 C 0.1608(3) 0.5369(3) 0.6136(2) 0.0260(6) Uani 1 1 d . . . . .
H16A H 0.122089 0.623434 0.638666 0.031 Uiso 1 1 calc R U . . .
H16B H 0.225707 0.565771 0.569380 0.031 Uiso 1 1 calc R U . . .
C17 C 0.0794(3) 0.5204(3) 0.3454(2) 0.0233(5) Uani 1 1 d . . . . .
C18 C 0.0844(4) 0.4092(3) 0.2752(2) 0.0313(6) Uani 1 1 d . . . . .
H18 H 0.020671 0.331177 0.269350 0.038 Uiso 1 1 calc R U . . .
C19 C 0.1825(4) 0.4127(4) 0.2140(3) 0.0421(8) Uani 1 1 d . . . . .
H19 H 0.184637 0.337360 0.165169 0.050 Uiso 1 1 calc R U . . .
C20 C 0.2778(4) 0.5247(4) 0.2229(3) 0.0437(9) Uani 1 1 d . . . . .
C21 C 0.2726(4) 0.6350(3) 0.2946(3) 0.0379(7) Uani 1 1 d . . . . .
H21 H 0.338604 0.711289 0.302201 0.046 Uiso 1 1 calc R U . . .
C22 C 0.1728(3) 0.6350(3) 0.3549(2) 0.0273(6) Uani 1 1 d . . . . .
H22 H 0.168247 0.711838 0.401838 0.033 Uiso 1 1 calc R U . . .
C23 C 0.3850(6) 0.5256(5) 0.1565(4) 0.0742(16) Uani 1 1 d . . . . .
H23A H 0.482459 0.509417 0.204955 0.089 Uiso 1 1 calc R U . . .
H23B H 0.381765 0.617233 0.120225 0.089 Uiso 1 1 calc R U . . .
H23C H 0.360472 0.450801 0.101254 0.089 Uiso 1 1 calc R U . . .
H1 H 0.054(4) 0.366(5) 0.539(4) 0.053(12) Uiso 1 1 d . . . . .

loop_
_atom_site_aniso_label
_atom_site_aniso_U_11
_atom_site_aniso_U_22
_atom_site_aniso_U_33
_atom_site_aniso_U_23
_atom_site_aniso_U_13
_atom_site_aniso_U_12
S1 0.0233(3) 0.0147(3) 0.0228(3) -0.0009(2) 0.0082(2) -0.0009(2)
Si1 0.0270(4) 0.0268(3) 0.0190(3) 0.0016(3) 0.0075(3) 0.0000(3)
O1 0.0279(10) 0.0232(9) 0.0328(11) -0.0027(8) 0.0040(8) -0.0067(8)
O2 0.0303(10) 0.0165(9) 0.0304(10) -0.0015(7) 0.0143(8) 0.0021(7)
N1 0.0295(11) 0.0144(9) 0.0222(10) -0.0003(9) 0.0095(9) -0.0018(8)
C1 0.0236(12) 0.0289(13) 0.0199(12) -0.0014(10) 0.0036(10) -0.0015(10)
C2 0.0310(14) 0.0238(12) 0.0311(13) -0.0028(11) 0.0107(11) 0.0003(11)
C3 0.0287(14) 0.0339(15) 0.0340(15) -0.0067(12) 0.0156(12) 0.0003(11)
C4 0.0311(14) 0.0431(17) 0.0254(14) -0.0008(12) 0.0140(11) -0.0068(13)
C5 0.0296(15) 0.0426(17) 0.0282(14) 0.0119(13) 0.0085(12) 0.0004(13)
C6 0.0227(13) 0.0377(16) 0.0283(14) 0.0074(12) 0.0089(11) 0.0040(11)
C7 0.0396(17) 0.0504(18) 0.0302(15) 0.0137(14) 0.0089(13) 0.0031(15)
C8 0.0350(15) 0.0318(14) 0.0258(14) -0.0077(11) 0.0114(12) -0.0066(12)
C9 0.0330(14) 0.0184(11) 0.0216(12) 0.0001(10) 0.0121(10) 0.0004(10)
C10 0.0302(14) 0.0276(13) 0.0181(12) -0.0010(10) 0.0067(10) -0.0050(11)
C11 0.0398(16) 0.0324(16) 0.0291(15) 0.0088(12) 0.0058(12) -0.0053(12)
C12 0.051(2) 0.054(2) 0.0320(17) 0.0178(15) 0.0034(15) -0.0204(17)
C13 0.048(2) 0.084(3) 0.0233(15) 0.0044(16) 0.0108(14) -0.031(2)
C14 0.0386(17) 0.072(3) 0.0347(17) -0.0160(17) 0.0189(14) -0.0187(18)
C15 0.0344(15) 0.0382(16) 0.0283(14) -0.0059(11) 0.0130(12) -0.0042(12)
C16 0.0365(15) 0.0191(12) 0.0226(12) 0.0007(9) 0.0084(11) -0.0046(10)
C17 0.0291(13) 0.0210(11) 0.0199(11) 0.0013(10) 0.0068(10) 0.0060(11)
C18 0.0431(17) 0.0250(12) 0.0254(14) -0.0029(11) 0.0087(12) 0.0067(12)
C19 0.066(2) 0.0383(16) 0.0285(15) 0.0021(13) 0.0250(15) 0.0223(16)
C20 0.061(2) 0.0407(18) 0.0427(17) 0.0201(15) 0.0364(17) 0.0230(16)
C21 0.0434(18) 0.0344(16) 0.0455(18) 0.0169(14) 0.0282(15) 0.0084(13)
C22 0.0349(15) 0.0237(12) 0.0271(14) 0.0025(10) 0.0149(12) 0.0001(11)
C23 0.110(4) 0.060(3) 0.085(3) 0.034(2) 0.082(3) 0.038(3)

#==============================================================================
_computing_data_collection       'CrysAlisPro 1.171.39.20a (Rigaku OD, 2015)'
_computing_cell_refinement       'CrysAlisPro 1.171.39.20a (Rigaku OD, 2015)'
_computing_data_reduction        'CrysAlisPro 1.171.39.20a (Rigaku OD, 2015)'
_computing_structure_solution    'SHELXT Version 2014/5 (Sheldrick, 2014)'
_computing_structure_refinement  'SHELXL Version 2018/1 (Sheldrick, 2008)'
_computing_publication_material  'CrystalStructure 4.2.5 (Rigaku, 2017)'
_computing_molecular_graphics    'CrystalStructure 4.2.5'

#==============================================================================
# MOLECULAR GEOMETRY

_geom_special_details            
;
 All esds (except the esd in the dihedral angle between two l.s. planes)
 are estimated using the full covariance matrix.  The cell esds are taken
 into account individually in the estimation of esds in distances, angles
 and torsion angles; correlations between esds in cell parameters are only
 used when they are defined by crystal symmetry.  An approximate (isotropic)
 treatment of cell esds is used for estimating esds involving l.s. planes.
;

loop_
_geom_bond_atom_site_label_1
_geom_bond_atom_site_label_2
_geom_bond_distance
_geom_bond_site_symmetry_2
_geom_bond_publ_flag
S1 O1 1.4320(19) . ?
S1 O2 1.4394(18) . ?
S1 N1 1.618(2) . ?
S1 C17 1.758(3) . ?
Si1 C8 1.865(3) . ?
Si1 C7 1.865(3) . ?
Si1 C1 1.878(3) . ?
Si1 C9 1.918(3) . ?
N1 C16 1.472(3) . ?
N1 H1 0.84(5) . ?
C1 C6 1.394(4) . ?
C1 C2 1.400(4) . ?
C2 C3 1.392(4) . ?
C2 H2 0.9500 . ?
C3 C4 1.383(4) . ?
C3 H3 0.9500 . ?
C4 C5 1.382(4) . ?
C4 H4 0.9500 . ?
C5 C6 1.397(4) . ?
C5 H5 0.9500 . ?
C6 H6 0.9500 . ?
C7 H7A 0.9800 . ?
C7 H7B 0.9800 . ?
C7 H7C 0.9800 . ?
C8 H8A 0.9800 . ?
C8 H8B 0.9800 . ?
C8 H8C 0.9800 . ?
C9 C10 1.510(4) . ?
C9 C16 1.523(4) . ?
C9 H9 1.0000 . ?
C10 C15 1.394(4) . ?
C10 C11 1.396(4) . ?
C11 C12 1.389(4) . ?
C11 H11 0.9500 . ?
C12 C13 1.380(6) . ?
C12 H12 0.9500 . ?
C13 C14 1.386(6) . ?
C13 H13 0.9500 . ?
C14 C15 1.386(4) . ?
C14 H14 0.9500 . ?
C15 H15 0.9500 . ?
C16 H16A 0.9900 . ?
C16 H16B 0.9900 . ?
C17 C18 1.392(4) . ?
C17 C22 1.394(4) . ?
C18 C19 1.383(5) . ?
C18 H18 0.9500 . ?
C19 C20 1.388(6) . ?
C19 H19 0.9500 . ?
C20 C21 1.397(5) . ?
C20 C23 1.506(4) . ?
C21 C22 1.388(4) . ?
C21 H21 0.9500 . ?
C22 H22 0.9500 . ?
C23 H23A 0.9800 . ?
C23 H23B 0.9800 . ?
C23 H23C 0.9800 . ?

loop_
_geom_angle_atom_site_label_1
_geom_angle_atom_site_label_2
_geom_angle_atom_site_label_3
_geom_angle
_geom_angle_site_symmetry_1
_geom_angle_site_symmetry_3
_geom_angle_publ_flag
O1 S1 O2 119.42(13) . . ?
O1 S1 N1 106.64(12) . . ?
O2 S1 N1 106.51(12) . . ?
O1 S1 C17 108.12(13) . . ?
O2 S1 C17 107.11(12) . . ?
N1 S1 C17 108.70(12) . . ?
C8 Si1 C7 110.37(15) . . ?
C8 Si1 C1 110.73(13) . . ?
C7 Si1 C1 109.97(14) . . ?
C8 Si1 C9 109.04(13) . . ?
C7 Si1 C9 108.50(15) . . ?
C1 Si1 C9 108.18(12) . . ?
C16 N1 S1 118.30(17) . . ?
C16 N1 H1 117(3) . . ?
S1 N1 H1 108(3) . . ?
C6 C1 C2 117.4(3) . . ?
C6 C1 Si1 121.2(2) . . ?
C2 C1 Si1 121.3(2) . . ?
C3 C2 C1 121.5(3) . . ?
C3 C2 H2 119.3 . . ?
C1 C2 H2 119.3 . . ?
C4 C3 C2 119.8(3) . . ?
C4 C3 H3 120.1 . . ?
C2 C3 H3 120.1 . . ?
C5 C4 C3 120.2(3) . . ?
C5 C4 H4 119.9 . . ?
C3 C4 H4 119.9 . . ?
C4 C5 C6 119.6(3) . . ?
C4 C5 H5 120.2 . . ?
C6 C5 H5 120.2 . . ?
C1 C6 C5 121.6(3) . . ?
C1 C6 H6 119.2 . . ?
C5 C6 H6 119.2 . . ?
Si1 C7 H7A 109.5 . . ?
Si1 C7 H7B 109.5 . . ?
H7A C7 H7B 109.5 . . ?
Si1 C7 H7C 109.5 . . ?
H7A C7 H7C 109.5 . . ?
H7B C7 H7C 109.5 . . ?
Si1 C8 H8A 109.5 . . ?
Si1 C8 H8B 109.5 . . ?
H8A C8 H8B 109.5 . . ?
Si1 C8 H8C 109.5 . . ?
H8A C8 H8C 109.5 . . ?
H8B C8 H8C 109.5 . . ?
C10 C9 C16 115.5(2) . . ?
C10 C9 Si1 111.28(17) . . ?
C16 C9 Si1 108.85(17) . . ?
C10 C9 H9 106.9 . . ?
C16 C9 H9 106.9 . . ?
Si1 C9 H9 106.9 . . ?
C15 C10 C11 117.6(3) . . ?
C15 C10 C9 122.4(3) . . ?
C11 C10 C9 120.0(3) . . ?
C12 C11 C10 121.3(3) . . ?
C12 C11 H11 119.4 . . ?
C10 C11 H11 119.4 . . ?
C13 C12 C11 120.3(4) . . ?
C13 C12 H12 119.9 . . ?
C11 C12 H12 119.9 . . ?
C12 C13 C14 119.2(3) . . ?
C12 C13 H13 120.4 . . ?
C14 C13 H13 120.4 . . ?
C15 C14 C13 120.6(4) . . ?
C15 C14 H14 119.7 . . ?
C13 C14 H14 119.7 . . ?
C14 C15 C10 121.1(3) . . ?
C14 C15 H15 119.5 . . ?
C10 C15 H15 119.5 . . ?
N1 C16 C9 111.6(2) . . ?
N1 C16 H16A 109.3 . . ?
C9 C16 H16A 109.3 . . ?
N1 C16 H16B 109.3 . . ?
C9 C16 H16B 109.3 . . ?
H16A C16 H16B 108.0 . . ?
C18 C17 C22 120.6(3) . . ?
C18 C17 S1 119.2(2) . . ?
C22 C17 S1 120.3(2) . . ?
C19 C18 C17 119.7(3) . . ?
C19 C18 H18 120.2 . . ?
C17 C18 H18 120.2 . . ?
C18 C19 C20 120.9(3) . . ?
C18 C19 H19 119.6 . . ?
C20 C19 H19 119.6 . . ?
C19 C20 C21 118.8(3) . . ?
C19 C20 C23 120.0(4) . . ?
C21 C20 C23 121.2(4) . . ?
C22 C21 C20 121.2(3) . . ?
C22 C21 H21 119.4 . . ?
C20 C21 H21 119.4 . . ?
C21 C22 C17 118.8(3) . . ?
C21 C22 H22 120.6 . . ?
C17 C22 H22 120.6 . . ?
C20 C23 H23A 109.5 . . ?
C20 C23 H23B 109.5 . . ?
H23A C23 H23B 109.5 . . ?
C20 C23 H23C 109.5 . . ?
H23A C23 H23C 109.5 . . ?
H23B C23 H23C 109.5 . . ?

loop_
_geom_torsion_atom_site_label_1
_geom_torsion_atom_site_label_2
_geom_torsion_atom_site_label_3
_geom_torsion_atom_site_label_4
_geom_torsion
_geom_torsion_site_symmetry_1
_geom_torsion_site_symmetry_2
_geom_torsion_site_symmetry_3
_geom_torsion_site_symmetry_4
_geom_torsion_publ_flag
O1 S1 N1 C16 179.3(2) . . . . ?
O2 S1 N1 C16 -52.2(2) . . . . ?
C17 S1 N1 C16 62.9(2) . . . . ?
C8 Si1 C1 C6 -35.1(3) . . . . ?
C7 Si1 C1 C6 -157.3(3) . . . . ?
C9 Si1 C1 C6 84.4(3) . . . . ?
C8 Si1 C1 C2 148.7(2) . . . . ?
C7 Si1 C1 C2 26.5(3) . . . . ?
C9 Si1 C1 C2 -91.9(2) . . . . ?
C6 C1 C2 C3 -1.2(4) . . . . ?
Si1 C1 C2 C3 175.2(2) . . . . ?
C1 C2 C3 C4 0.2(4) . . . . ?
C2 C3 C4 C5 0.7(4) . . . . ?
C3 C4 C5 C6 -0.7(5) . . . . ?
C2 C1 C6 C5 1.2(4) . . . . ?
Si1 C1 C6 C5 -175.2(2) . . . . ?
C4 C5 C6 C1 -0.3(5) . . . . ?
C16 C9 C10 C15 -40.6(4) . . . . ?
Si1 C9 C10 C15 84.1(3) . . . . ?
C16 C9 C10 C11 140.9(3) . . . . ?
Si1 C9 C10 C11 -94.4(3) . . . . ?
C15 C10 C11 C12 -0.3(4) . . . . ?
C9 C10 C11 C12 178.3(3) . . . . ?
C10 C11 C12 C13 -0.1(5) . . . . ?
C11 C12 C13 C14 0.2(5) . . . . ?
C12 C13 C14 C15 0.2(5) . . . . ?
C13 C14 C15 C10 -0.7(5) . . . . ?
C11 C10 C15 C14 0.7(4) . . . . ?
C9 C10 C15 C14 -177.9(3) . . . . ?
S1 N1 C16 C9 -168.21(18) . . . . ?
C10 C9 C16 N1 -56.0(3) . . . . ?
Si1 C9 C16 N1 178.06(17) . . . . ?
O1 S1 C17 C18 -19.2(3) . . . . ?
O2 S1 C17 C18 -149.1(2) . . . . ?
N1 S1 C17 C18 96.2(2) . . . . ?
O1 S1 C17 C22 162.4(2) . . . . ?
O2 S1 C17 C22 32.5(3) . . . . ?
N1 S1 C17 C22 -82.2(2) . . . . ?
C22 C17 C18 C19 -0.3(4) . . . . ?
S1 C17 C18 C19 -178.7(2) . . . . ?
C17 C18 C19 C20 1.0(5) . . . . ?
C18 C19 C20 C21 -0.4(5) . . . . ?
C18 C19 C20 C23 179.3(3) . . . . ?
C19 C20 C21 C22 -1.1(5) . . . . ?
C23 C20 C21 C22 179.3(3) . . . . ?
C20 C21 C22 C17 1.9(5) . . . . ?
C18 C17 C22 C21 -1.2(4) . . . . ?
S1 C17 C22 C21 177.3(2) . . . . ?

#==============================================================================
loop_
_geom_hbond_atom_site_label_D
_geom_hbond_atom_site_label_H
_geom_hbond_atom_site_label_A
_geom_hbond_site_symmetry_D
_geom_hbond_site_symmetry_H
_geom_hbond_site_symmetry_A
_geom_hbond_distance_DA
_geom_hbond_distance_DH
_geom_hbond_distance_HA
_geom_hbond_angle_DHA
_geom_hbond_publ_flag
N1 H1 O2 . . 2_546 2.853(3) 0.84(5) 2.02(5) 167(5) no

#==============================================================================
# Additional structures and associated data_? identifiers
# should be added at this point if there is more than one 
# structure analysis in the CIF.

_shelx_res_file                  
;
TITL xcalibur
    shelxl.res
    created by SHELXL-2018/1 at 14:58:04 on 12-Sep-2018
CELL  1.54187 9.63219 9.47828 12.72130 90.00000 106.27000 90.00000
ZERR  2 0.00011 0.00009 0.00014 0.00000 0.00120 0.00000
LATT -1
SYMM    -X, .50+Y,    -Z
SFAC C H N O S SI
UNIT 46 54 2 4 2 2
L.S. 30
FMAP 2
PLAN 25
WPDB -2
HTAB
BOND $H
CONF
LIST 4
TEMP -180.0
ACTA
SIZE 0.050 0.050 0.300
WGHT    0.061700    0.177300
FVAR       0.99282
S1    5   -0.043364    0.512790    0.424753    11.00000    0.02331    0.01466 =
         0.02284   -0.00092    0.00822   -0.00086
SI1   6    0.405070    0.567211    0.794671    11.00000    0.02704    0.02678 =
         0.01895    0.00159    0.00755    0.00001
O1    4   -0.152720    0.411417    0.376083    11.00000    0.02794    0.02317 =
         0.03275   -0.00268    0.00399   -0.00671
O2    4   -0.084754    0.655627    0.439890    11.00000    0.03032    0.01655 =
         0.03041   -0.00146    0.01433    0.00208
N1    3    0.040260    0.453347    0.545061    11.00000    0.02948    0.01436 =
         0.02222   -0.00026    0.00946   -0.00183
C1    1    0.507912    0.631305    0.698519    11.00000    0.02361    0.02894 =
         0.01993   -0.00142    0.00361   -0.00154
C2    1    0.625679    0.555701    0.683455    11.00000    0.03102    0.02378 =
         0.03113   -0.00275    0.01070    0.00026
AFIX  43
H2    2    0.658701    0.474270    0.726787    11.00000   -1.20000
AFIX   0
C3    1    0.695513    0.597211    0.606352    11.00000    0.02872    0.03387 =
         0.03397   -0.00674    0.01559    0.00035
AFIX  43
H3    2    0.775036    0.544195    0.597231    11.00000   -1.20000
AFIX   0
C4    1    0.648713    0.715859    0.543109    11.00000    0.03105    0.04311 =
         0.02538   -0.00080    0.01400   -0.00676
AFIX  43
H4    2    0.695500    0.743705    0.489869    11.00000   -1.20000
AFIX   0
C5    1    0.534109    0.794068    0.557091    11.00000    0.02963    0.04261 =
         0.02817    0.01193    0.00846    0.00041
AFIX  43
H5    2    0.502678    0.876193    0.514219    11.00000   -1.20000
AFIX   0
C6    1    0.464761    0.751581    0.634687    11.00000    0.02267    0.03769 =
         0.02834    0.00743    0.00889    0.00397
AFIX  43
H6    2    0.386309    0.805982    0.644167    11.00000   -1.20000
AFIX   0
C7    1    0.524577    0.455871    0.904136    11.00000    0.03957    0.05037 =
         0.03016    0.01366    0.00890    0.00307
AFIX 137
H7A   2    0.568030    0.381084    0.870549    11.00000   -1.20000
H7B   2    0.467308    0.413487    0.948596    11.00000   -1.20000
H7C   2    0.601179    0.514548    0.950771    11.00000   -1.20000
AFIX   0
C8    1    0.332233    0.718748    0.856293    11.00000    0.03499    0.03185 =
         0.02575   -0.00774    0.01138   -0.00658
AFIX 137
H8A   2    0.273726    0.778896    0.797863    11.00000   -1.20000
H8B   2    0.412651    0.773793    0.902265    11.00000   -1.20000
H8C   2    0.272046    0.683185    0.901134    11.00000   -1.20000
AFIX   0
C9    1    0.246924    0.453421    0.712832    11.00000    0.03300    0.01841 =
         0.02162    0.00007    0.01208    0.00042
AFIX  13
H9    2    0.289836    0.370750    0.684354    11.00000   -1.20000
AFIX   0
C10   1    0.160437    0.395436    0.785434    11.00000    0.03017    0.02762 =
         0.01807   -0.00098    0.00671   -0.00504
C11   1    0.190913    0.261174    0.831290    11.00000    0.03981    0.03235 =
         0.02911    0.00877    0.00584   -0.00535
AFIX  43
H11   2    0.264513    0.206157    0.814735    11.00000   -1.20000
AFIX   0
C12   1    0.115737    0.206499    0.900622    11.00000    0.05052    0.05438 =
         0.03202    0.01781    0.00337   -0.02038
AFIX  43
H12   2    0.138154    0.114813    0.930767    11.00000   -1.20000
AFIX   0
C13   1    0.008602    0.284765    0.925929    11.00000    0.04793    0.08378 =
         0.02326    0.00435    0.01078   -0.03060
AFIX  43
H13   2   -0.042744    0.247629    0.973504    11.00000   -1.20000
AFIX   0
C14   1   -0.023148    0.418212    0.881074    11.00000    0.03862    0.07160 =
         0.03471   -0.01599    0.01889   -0.01868
AFIX  43
H14   2   -0.096502    0.472911    0.898271    11.00000   -1.20000
AFIX   0
C15   1    0.051191    0.472506    0.811368    11.00000    0.03444    0.03817 =
         0.02827   -0.00589    0.01299   -0.00424
AFIX  43
H15   2    0.027337    0.563755    0.780735    11.00000   -1.20000
AFIX   0
C16   1    0.160795    0.536872    0.613632    11.00000    0.03651    0.01908 =
         0.02256    0.00068    0.00835   -0.00459
AFIX  23
H16A  2    0.122089    0.623434    0.638666    11.00000   -1.20000
H16B  2    0.225707    0.565771    0.569380    11.00000   -1.20000
AFIX   0
C17   1    0.079368    0.520415    0.345447    11.00000    0.02907    0.02100 =
         0.01986    0.00132    0.00682    0.00602
C18   1    0.084353    0.409160    0.275217    11.00000    0.04311    0.02504 =
         0.02536   -0.00288    0.00874    0.00674
AFIX  43
H18   2    0.020671    0.331177    0.269350    11.00000   -1.20000
AFIX   0
C19   1    0.182485    0.412654    0.213979    11.00000    0.06649    0.03832 =
         0.02846    0.00215    0.02498    0.02230
AFIX  43
H19   2    0.184637    0.337360    0.165169    11.00000   -1.20000
AFIX   0
C20   1    0.277821    0.524729    0.222929    11.00000    0.06100    0.04068 =
         0.04274    0.02006    0.03638    0.02301
C21   1    0.272606    0.634956    0.294603    11.00000    0.04340    0.03438 =
         0.04554    0.01694    0.02816    0.00837
AFIX  43
H21   2    0.338604    0.711289    0.302201    11.00000   -1.20000
AFIX   0
C22   1    0.172812    0.635050    0.354927    11.00000    0.03491    0.02367 =
         0.02709    0.00247    0.01488    0.00011
AFIX  43
H22   2    0.168247    0.711838    0.401838    11.00000   -1.20000
AFIX   0
C23   1    0.384983    0.525623    0.156547    11.00000    0.11043    0.06009 =
         0.08533    0.03395    0.08229    0.03814
AFIX 137
H23A  2    0.482459    0.509417    0.204955    11.00000   -1.20000
H23B  2    0.381765    0.617233    0.120225    11.00000   -1.20000
H23C  2    0.360472    0.450801    0.101254    11.00000   -1.20000
AFIX   0
H1    2    0.054308    0.366162    0.538829    11.00000    0.05272
HKLF 4


REM  xcalibur
REM R1 =  0.0352 for    4325 Fo > 4sig(Fo)  and  0.0355 for all    4387 data
REM    260 parameters refined using      1 restraints

END

WGHT      0.0620      0.1728

REM Instructions for potential hydrogen bonds
EQIV $1 -x, y-1/2, -z+1
HTAB N1 O2_$1

REM Highest difference peak  0.257,  deepest hole -0.427,  1-sigma level  0.045
Q1    1   0.2839  0.5252  0.7727  11.00000  0.05    0.26
Q2    1   0.3497  0.6441  0.8221  11.00000  0.05    0.25
Q3    1   0.4842  0.4994  0.8606  11.00000  0.05    0.22
Q4    1  -0.0043  0.4341  0.3788  11.00000  0.05    0.20
Q5    1   0.5207  0.6150  0.7978  11.00000  0.05    0.20
Q6    1  -0.1206  0.4474  0.4408  11.00000  0.05    0.19
Q7    1  -0.0865  0.4279  0.4637  11.00000  0.05    0.19
Q8    1   0.1082  0.4625  0.3135  11.00000  0.05    0.18
Q9    1  -0.0943  0.4514  0.4936  11.00000  0.05    0.18
Q10   1  -0.0978  0.5716  0.5008  11.00000  0.05    0.18
Q11   1   0.0805  0.5254  0.5106  11.00000  0.05    0.18
Q12   1   0.0812  0.4634  0.4431  11.00000  0.05    0.17
Q13   1  -0.1586  0.4996  0.3389  11.00000  0.05    0.17
Q14   1   0.0051  0.5941  0.3783  11.00000  0.05    0.16
Q15   1   0.5547  0.5441  0.2385  11.00000  0.05    0.16
Q16   1   0.4434  0.4299  0.1717  11.00000  0.05    0.16
Q17   1   0.2486  0.4503  0.2616  11.00000  0.05    0.16
Q18   1   0.0142  0.4726  0.5029  11.00000  0.05    0.15
Q19   1   0.4314  0.6558  0.8626  11.00000  0.05    0.15
Q20   1   0.7395  0.5972  0.7708  11.00000  0.05    0.15
Q21   1  -0.1731  0.5458  0.3972  11.00000  0.05    0.15
Q22   1   0.4746  0.5357  0.7298  11.00000  0.05    0.15
Q23   1  -0.0652  0.5058  0.3167  11.00000  0.05    0.15
Q24   1   0.3384  0.5622  0.2751  11.00000  0.05    0.14
Q25   1   0.0119  0.5363  0.6004  11.00000  0.05    0.14
;

_shelx_res_checksum              1287

#==============================================================================
#     End of CIF
#==============================================================================

_chemical_name_systematic        
(S)-N-(2-(dimethyl(phenyl)silyl)-2-phenylethyl)-4-methylbenzenesulfonamide
_exptl_crystal_recrystallization_method 
'Re-crystallisation from solvent: n-hexane'
